# Supplementary material for: Synthesis and Antimicrobial Activity of 3-Alkylidene-2-Indolone Derivatives
Source: Molecules. 2024 Nov 15;29(22):5384. doi: 10.3390/molecules29225384 (PMC11596972; doi:10.3390/molecules29225384)
Supplement: Supplementary file 1 [file molecules-29-05384-s001.zip]

Archive with 1 entries (1 files):
- molecules-3261505-supplementary.pdf
